# Supplementary material for: Heterotypic 3D Model of Breast Cancer Based on Tumor, Stromal and Endothelial Cells: Cytokines Interaction in the Tumor Microenvironment
Source: Cells. 2026 Jan 14;15(2):145. doi: 10.3390/cells15020145 (PMC12839793; doi:10.3390/cells15020145)
Supplement: Supplementary file 1 [file cells-15-00145-s001.zip]

Archive with 17 entries (16 files):
- Supplementary/
- Supplementary/.DS_Store
- __MACOSX/Supplementary/._.DS_Store
- Supplementary/Figure_S1.png
- __MACOSX/Supplementary/._Figure_S1.png
- Supplementary/Figure_S2.png
- __MACOSX/Supplementary/._Figure_S2.png
- Supplementary/Figure_S3.png
- __MACOSX/Supplementary/._Figure_S3.png
- Supplementary/Figure_S7.png
- __MACOSX/Supplementary/._Figure_S7.png
- Supplementary/Figure_S6.png
- __MACOSX/Supplementary/._Figure_S6.png
- Supplementary/Figure_S4.png
- __MACOSX/Supplementary/._Figure_S4.png
- Supplementary/Figure_S5.png
- __MACOSX/Supplementary/._Figure_S5.png
